# Supplementary material for: Sublethal Antibiotic Exposure Induces Microevolution of Quinolone Resistance in Pathogenic Vibrio parahaemolyticus
Source: Int J Mol Sci. 2026 Jan 30;27(3):1416. doi: 10.3390/ijms27031416 (PMC12898516; doi:10.3390/ijms27031416)
Supplement: Supplementary file 1 [file ijms-27-01416-s001.zip]

Archive with 1 entries (1 files):
- ijms-4048520-supplementary.pdf
